# Supplementary material for: Validation of the Arabic language version of the Audio Processor Satisfaction Questionnaire (APSQ) for hearing implant users
Source: PLoS One. 2024 Jun 10;19(6):e0303301. doi: 10.1371/journal.pone.0303301 (PMC11164331; doi:10.1371/journal.pone.0303301)
Supplement: S1 Data — (XLSX) [file pone.0303301.s003.xlsx]

## Sheet: For Analysis
Nr	EAR	Side	Gender	Device	Age in years	Please check one of these options				If you have been using hearing aid/s, for how long? (Left ear)			If you have been using hearing aid/s, for how long? (Right ear)			Average wearing hours/daily	3. My audio processor is skin-friendly (no sweating, redness, itching, etc.).	6. My audio processor is comfortable to wear (no uncomfortable pressure, no feeling that the processor is heavy or bulky).	9. I can comfortably wear glasses and my audio processor at the same time.	12. I can comfortably wear head-wear (e.g. hat, helmet) and my audio processor at the same time. at the same time.	15. My audio processor stays in the same position all day.		1. I feel safer and more confident when I wear my audio processor.	4. My audio processor allows me to have a physically active lifestyle.	7. Wearing the audio processor helps me live a more independent life.	10. My audio processor makes it easier for me to enjoy cultural activities (e.g. theatre, cinema).	13. My audio processor makes it easier for me to enjoy social activities (e.g. joining conversations, meeting new people, going out).		2. It is easy to put the audio processor on its proper place on my head.	5. It is easy to change the batteries of my audio processor.	8. It is easy to switch the processor ON and OFF.	11. My audio processor functions properly (does not switch off for no reason).	14. My audio processor is easy to take care of (e.g. to clean, to dry).
						I have no hearing aid/s	I use one hearing aid (left ear )	I use one hearing aid (right ear)	I use two hearing aids (both ears)	years	months	weeks	years	months	weeks		Comfort					Average	Social life					Average	Usability					Average
		Right	Male	HA	Nx											>12	3	4	3	2	4		3	4	3	4	4		3	3	3	3	2
		Right	Female	no Device	5											>12	4	2	2	3	2		2	3	3	3	3		1	1	2	2	2
		Right	Male	Implant	41											>12	10	10	10	10	10		10	10	10	10	10		10	10	10	10	10
		Right	Male	Implant	7											>12	10	5	5	7	8		10	10	10	10	10		10	10	10	10	10
		Right	Female	no Device	30											Never
		Right	Female	Implant	27											>12	10	8	0	5	5		10	5	10	10	10		10	10	10	5	7
		Right	Male	HA	9												6	10	10	10	10		10	2	10	10	7		10	10	10	10	10
		Right	Female	Implant	35											0-3	10	8	10	10	10		8	6	10	10	10		10	10	10	9	10
		Right	Male	Implant	11											>12	9	7	7	7	7		10	8	8	7	9		9	10	9	9	8
		Right	Male	Implant	49											>12	6	10	3	4	10		8	6	10	10	7		4	10	10	10	10
		Right	Female	Implant	7											>12	10	10	10	10	10		10	10	10	10	10		10	10	10	10	10
		Right	Male	Implant	51											>12	10	9	9	10	9		10	8	10	10	10		9	10	10	10	10
		Right	Male	Implant	14											>12	10	10	10	10	10		10	10	10	10	10		10	10	10	10	10
		Right	Female	Implant	12											>12	10	10	10	10	10		10	10	10	10	10		10	10	10	10	10
		Right	Female	Implant	15											>12	10	10		10	10		10	5	10	10	10		10	10	10	10
		Right	Male	no Device	40
		Right	Female	no Device	27
		Right	Female	Implant	19											>12	0	0	0	8	2		2	0	4	6	5		0	6	1	4	10
		Right	Male	Implant	7											>12	7	8		7	2		9	4	9		7		8	1	1	8	1
		Right	Female	no Device	40											Never
		Right	Female	Implant	12											>12	8	10	8	10	8		10	7	10	9	8		10	10	10	10	8
		Right	Male	Implant	18											>12	8	8	7	7	6		10	9	10	10	6		7	10	10	9	8
		Right	Male	Implant	40											6 to 9	9	8	7	5	6		10	5	10	9	7		8	6	10	8	8
		Right	Male	Implant	10											>12	9	8	8	9	9		10	7	10	10	10		10	10	10	8	10
		Right	Male	Implant	15											>12	6	8	7	6	9		10	8	10	8	10		10	10	10	8	10
		Right	Male	Implant	5											>12	8	10	0	10	8		10	9	0	10	10		10	10	10	10	10
		Right	Male	Implant	13											6 to 9	10	9	9	7	9		8	8	9	9	9		10	10	9	5	4
		Right	Male	Implant	11											>12	10	10	10	10	10		10	10	10	10	10		10	10	10	10	10
		Right	Male	HA	8											Never	10	10	10	10	8		10	5	10	10	10		10	10	10	10	10
		Right	Female	Implant	27											>12	4	4	10	10	9		10	3	8	10	8		10	8	10	10	10
		Right	Female	Implant	8											9 to 12	8	3		10			10	6	10	10	6		1	1	7	0
		Right	Male	Implant	23												3	8	5	5	10		8		10	0	5		5	10	10	10	6
		Right	Male	Implant	6											6 to 9	8	7	8	6	7		9	5	9	9	5		7	6	9	7	8
		Right	Female	Implant	5											>12	8	8	10	10	9		10	10	10	10	10		10	10	10	10	10
		Right	Female	Implant	7											>12	10	8		10	10		10	10	10	10	10		10	10	10	10	10
		Right	Female	Implant	25											>12	10	10	5	5	10		10	10	10	10	10		1	10	10	10	10
		Right	Female	Implant	9											9 to 12	6	10	10	10	10		10	10	10	10	10		10	10	10	6	10
		Right	Male	Implant	12											>12	10	10	0	10	10		10	10	10	10	10		10	10	10	10	10
		Right	Male	Implant	3											9 to 12	9	10	5	10	10		10	10	10	10	10		10	10	10	10	10
		Right	Female	Implant	13											9 to 12	9	10	0	10	10		10	6	10	10	10		10	10	10	10	10
		Right	Male	Implant	42											>12	8	10	5	8	8		10	5	10	10	10		10	10	10	7	10
		Right	Female	Implant	10											>12	10	10	10	10	10		10	10	10	10	10		10	10	10	10	10
		Right	Male	Implant	14											Never	10	10	10	7	10		10	9	10	10	8		10	8	10	10	10
		Right	Female	Implant	23											>12	10	10	10	10	10		10	10	10	10	10		10	10	10	10	10
		Right	Male	HA	4											9 to 12	10	10	10	8	8		10	10	10	10	10		10	10	10	10	10
		Right	Female	Implant	24											9 to 12	7	10	10	6	8		10	6	10	10	9		10	10	10	8	10
		Right	Male	Implant	14											>12	10	10	10	10	10		10	10	10	10	10		10	10	10	10	10
		Right	Female	Implant	12											>12	10	10	10	10	10		10	10	10	10	10		10	10	10	10	10
		Right	Female	Implant	8											>12	10	10	10	10	10		10	10	10	10	10		10	10	10	10	10
		Right	Male	Implant	26											>12	10	10	10	10	10		10	10	10	10	10		10	10	10	10	10
		Right	Female	Implant	16											0 to 3	10	10	10	7	9		10	10	10	10	10		10	10	10	10	10
		Right	Male	Implant	16											>12	9	10	10	10	9		10	9	10	10	10		10	10	10	9	10
		Right	Male	Implant	7											>12	8	6	4	8	6		10	10	10	10	10		10	10	10	10	10
		Right	Male	Implant	15											9 to 12	10	10	10	10	10		10	10	10	10	10		10	10	10	10	10
		Right	Female	Implant	7											>12	10	10	10	10	10		10	10	10	10	10		10	10	10	10	10
		Right	Female	Implant	35											>12	10	10	10	10	10		10	10	10	10	10		10	10	10	10	10
		Right	Male	no Device	41											>12	10	10	10	10	10		10	10	10	10	10		10	10	8	10	10
		Right	Male	Implant	3											>12	10	10	3	6	10		10				10		10	10	10	10	10
		Right	Male	Implant	10											9 to 12	10	10	10	10	10		10	10	10	10	10		10	10	10	10	10
		Right	Male	HA	42											0 to 3
		Right	Male	Implant	8											9 to 12	9	10	0	10	10		10	9	9	9	10		10	10	10	10	10
		Right	Male	Implant	29											>12	10	10	10	10	10		10	10	10	10	10		10	10	10	10	10
		Right	Female	Implant	1.8											3 to 6	10	10	10	10	10		10	10	10	10	10		10	10	10	10	10
		Right	Female	Implant	7											>12				10	10					0	3					10	8
		Right	Female	Implant	33											>12	8	5	0	1	0		6	1	7	6	4		1	2	3	8	7
		Right	Male	Implant	7											6 to 9	10	10		10	10		10	10	10	10	10		10	10	10	10	10
		Right	Female	Implant	15											>12	10	10	0	10	10		10	10	10	10	10		10	10	10	10	10
		Right	Female	Implant	27											6 to 9	7	10	10	9	10		10		10	10	5		8	10	10	10	10
		Right	Female	Implant	16											0 to 3	8	7	8	8	6		8	8	10	7	7		7	9	4	7	5
		Right	Female	Implant	6											>12	5	5	10	10	10		5	5	5	8	10		5	7	5	1	6
		Right	Female	no Device	16											Never
		Right	Female	Implant	16											0 to 3	8	10	10	10	10		9	9	10	10	10		10	1	10	10	10
		Right	Female	Implant	14											Never	1	10	1	10	0		10	8	10	7	10		10	10	10	0	10
		Right	Male	Implant	16											>12	10	10	7	10	10		10	10	10	10	10		10	10	10	10	10
		Right	Female	Implant	18											>12	10	8		10	8		10		10		8		10	10	10	10	10
		Right	Male	Implant	60											>12	7	7	5	7	6		9	7	9	9	9		9	10	9	7	8
		Right	Male	Implant	52											6 to 9	10	10	10	10	10		10	8	10	6	8		10	10	10	10	8
		Right	Female	Implant	17											>12	9	9	8	10	10		10	9	10	10	10		9	10	10	10	10
		Right	Female	Implant	31											>12	10	10	5	9	3		10	10	10	10	10		9	10	10	10	10
		Right	Female	Implant	50											0 to 3	10	10		10	10		1	10	10	10	10		10	10	10	10	10
		Right	Female	Implant	25											9 to 12	10	10	10	10	10		10	10	10	10	10		10	10	10	10	10
		Right	Female	Implant	11											>12	0	10	10	10	10		10	10	10	10	10		10	10	10	8	10
		Right	Female	Implant	10											>12	10	8	9	9	8		10	10	10	10	10		10	9	10	7	10
		Right	Female	Implant	11											>12	10	7	0	8	9		10	8	10	9	9		10	10	9	10	9
		Right	Female	Implant	13											>12	10	10		10	10		8	9	9	10			10	10	10	10	10
		Right	Female	Implant	13											>12	10	10	10	10	10		10	10	10	10	10		10	10	10	10	10
		Right	Female	Implant	11											>12	10	10		10	8		10	10	10	10	10		10	10	10	10	10
		Right	Female	Implant	10											>12	10	10	5	5	10		7	5	10	10	8		10	10	10	10	10
		Right	Male	Implant	7											>12	7	7	6	7	8		10	7	10	8	8		10	10	7	10	8
		Right	Female	no Device	43											>12	10	10	10	10	10		10	10	10	10	10		10	10	10	10	10
		Right	Female	Implant	2											6 to 9	10	10	10	10	5		10	10	10	10	10		10	10	10	10	10
		Right	Male	Implant	14											>12	10	10	10	10	6		10	10	10	10	10		10	10	10	10	10
		Right	Male	Implant	14											>12	7	9	10	10	9		10	8	9	10	9		10	10	10	10	9
		Right	Female	Implant	13											>12	10	10	5	10	8		9	0	10	10	10		10	10	10	10	10
		Right	Female	Implant	24											>12	9	9	9	9	5		5	5	5	5	5		5	10	10	5	10
		Right	Female	no Device	17												10	6	4	10	9		10	5	10	10	10		10	10	10	10	10
		Right	Male	Implant	18											>12	8	10	10	10	5		10	6	8	10	10		10	10	10	5	8
		Right	Female	Implant	13											>12	10	10	10	10	10		10	10	10	10	10		10	10	10	4	10
		Right	Female	Implant	25											0 to 3	9	10	10	10	1		10	8	10	8	9		5	10	5	9	9
		Right	Male	Implant	13											6 to 9	5	10			8		10	7	10		8		10	10	10	10	8
		Right	Male	HA	3											>12
		Right	Female	Implant	15											>12	2	2	1	1	2		3	1	2	1	2		4	3	2	3	2
		Right	Female	Implant	42											>12	9	10		10	10		10	10	10	10	10		10	10	10	8	10
		Right	Male	Implant	13											>12	10	10	4	10	10		10	10	10	10	10		10	10	10	10	10
		Right	Male	Implant	20											3 to 6	9	10	9	9	9		8	8	8	9	9		10	10	9	9	9
		Right	Female	Implant	17											6 to 9	7	7	6	8			6	7		7			5	6	8	5
		Right	Male	Implant	13											>12	10	10		10	10		10	10	10	9	10		10	10	10	10	10
		Right	Female	no Device	22
		Right	Male	Implant	14											9 to 12	10	10	10	10	10		10	10	10	10	10		10	10	10	10	10
		Right	Female	Implant	4.5											9 to 12	9	10	9	10	10		10	8	10	10	10		10	10	10	10	10
		Right	Male	Implant	10											9 to 12	7	8	2	8	0		10	0	10	0	2		1	10	10	10	10
		Right	Female	HA	13											9 to 12	8	9	8	9	9		10	8	9	9	9		10	10	10	9	10
		Right	Female	Implant	16											>12	10	10	7	9	9		10	7	10	9	9		10	10	10	9	10
		Right	Male	Implant	45											>12	10	10	10	10	9		10	10	9	10	10		10	10	10	10	10
		Right	Female	Implant	11											>12	9	7	5	9	8		10	7	10	9	9		9	10	10	9	9
		Right	Male	HA	13											>12	10	10	0	10	10		10	10	10	10	10		10	10	10	3	10
		Right	Male	No Device	21
		Right	Male	Implant												>12	10	10	10	10	10		10	10	10	10	10		10	10	10	10	10
		Right	Male	Implant	20											>12	5	4	10	0	10		4	4	6	0	1		3	3	10	0	0
		Right	Female	Implant	16											>12	10	10		10	10		10	8	10	10	10		10	10	10	10	10
		Right	Female	Implant	22											6 to 9	1	5	2	10	2		5	10	6	10	0		3	5	7	0	0
		Right	Male	Implant	5											>12	9	10	10	10	6		10	10	10	10	10		10	10	10	10	10
		Left	Male	HA	Nx											>12	3	4	3	3	3		2	3	3	4	3		3	3	3	2	3
		Left	Female	Implant	5											>12	3	4	4	10	10		3	3	2	2	10		3	2	3	2	10
		Left	Male	Implant	41											Never	10	10	10	10	10		10	10	10	10	10		10	10	10	10	10
		Left	Male	Implant	7											>12	10	6	8	7	7		10	10	10	10	10		10	10	10	10	10
		Left	Female	Implant	30											3 to 6	3	6					0	0	5				8	5
		Left	Female	Implant	27											>12	10	5	0	10	4		10	3	10	10	10		10	10	10	5	7
		Left	Male	Implant	9											>12	4	10	10	10	10		10	1	10	10	5		10	10	10	10	10
		Left	Female	Implant	35											3 to 6	10	10	9	9	10		10	0	10	9	10		10	9	10	10	10
		Left	Male	Implant	11											>12	8	8	8	8	8		9	7	7	8	8		9	8	8	7	9
		Left	Male	No Device	49
		Left	Female	Implant	7											>12	10	10	10	10	10		10	10	10	10	10		10	10	10	10	10
		Left	Male	Implant	51											>12	10	9	9	10	9		10	9	10	10	10		10	10	10	10	10
		Left	Male	Implant	14											>12	10	10	10	10	10		10	10	10	10	10		10	10	10	10	10
		Left	Female	Implant	12											>12	10	10	10	10	10		10	10	10	10	10		10	10	10	10	10
		Left	Female	No Device	15
		Left	Male	No Device	40
		Left	Female	Implant	27											>12	10	10	10	10	7		10	10	10	10	10		10	10	10	10	10
		Left	Female	No Device	19											Never
		Left	Male	Implant	7											>12	6	5		7	4		7	5	5		5		5	1	1	5	2
		Left	Female	No Device	40											Never
		Left	Female	No Device	12												9	10	9	10	8		10	7	10	10	9		10	10	10	9	9
		Left	Male	No Device	18											Never
		Left	Male	HA	40											6 to 9	8	7	7	8	7		10	5	7	7	8		8	8	7	8	7
		Left	Male	Implant	10											>12	9	8	8	9	8		10	8	10	10	10		10	10	10	9	10
		Left	Male	Implant	15											>12	7	8	7	7	8		10	8	10	7	10		10	10	10	8	9
		Left	Male	Implant	5											>12	8	10	0	10	10		10	9	10	10	10		10	10	10	10	10
		Left	Male	Implant	13											6 to 9	9	8	8	3	8		9	7	8	8	8		9	8	8	2	5
		Left	Male	Implant	11											>12	10	10	10	10	10		10	10	10	10	10		10	10	10	10	10
		Left	Male	Implant	8											9 to 12	10	10	10	10	10		10	10	10	10	10			10	10	10	10
		Left	Female	Implant	27											>12	3	3	10	9	7		10	3	9	10	9		10	10	10	10	10
		Left	Female	No Device	8
		Left	Male	HA	23											Never	0	0	10	10	0		0	0	0	0	0		0	10	10	0	0
		Left	Male	Implant	6											6 to 9	4	7	7	8	9		5	5	9	9	8		7	8	9	8	8
		Left	Female	Implant	5											>12	8	9	10	10	10		10	10	10	10	10		10	10	10	10	10
		Left	Female	No Device	7												10	10	10	10	10		10	10	10	10	10		10	10	10	10	10
		Left	Female	Implant	25											>12	10	10	5	5	10		10	10	10	10	10		10	5	5	10	10
		Left	Female	Implant	9											9 to 12	6	10	10	10	10		10	10	10	10	10		10	10	10	10	10
		Left	Male	Implant	12											>12	10	10	10	10	10		10	10	10	10	10		10	10	10	10	10
		Left	Male	Implant	3											9 to 12			10	8	8					10	10					10	10
		Left	Female	No Device	13											Never
		Left	Male	Implant	42											>12	8	10	6	7	8		10	7	10	10	10		10	10	10	7	10
		Left	Female	No Device	10												0	0	0	0	0		0	0	0	0	0		0	0	0	0	0
		Left	Male	No Device	14
		Left	Female	No Device	23
		Left	Male	Implant	4											9 to 12	10	10	10	10	8		10	10	10	10	10		10	10	10	10	10
		Left	Female	HA	24											Never
		Left	Male	Implant	14											>12	10	10	10	10	10		10	10	10	10	10		10	10	10	10	10
		Left	Female	Implant	12											>12	10	10	10	10	10		10	10	10	10	10		10	10	10	10	10
		Left	Female	Implant	8											>12	10	10	10	10	10		10	10	10	10	10		10	10	10	10	10
		Left	Male	HA	26											>12	3	3	3	3	2		3	3	3	3	3		3	3	3	3	1
		Left	Female	HA	16											Never
		Left	Male	Implant	16											>12	9	10	9	10	9		10	9	10	10	10		10	10	10	9	10
		Left	Male	Implant	7											>12	8	4	8	10	9		10	10	10	10	10		10	10	10	10	10
		Left	Male	No Device	15
		Left	Female	No Device	7
		Left	Female	Implant	35											>12	10	10	10	10	10		10	10	10	10	10		10	10	10	10	10
		Left	Male	Implant	41											>12	10	10	10	10	10		10	10	10	10	10		10	10	10	10	10
		Left	Male	Implant	3											>12	10	10	3	6	10		10				10		10	10	10	10	10
		Left	Male	Implant	10											9 to 12	10	10	10	10	10		10	10	10	10	10		10	10	10	10	10
		Left	Male	Implant	42											>12
		Left	Male	Implant	8											>12	7	10	10	5	10		10	9	10	10	10		10	10	10	10	10
		Left	Male	HA	29											>12	10	10	10	10	10		10	10	10	10	10		10	10	10	10	10
		Left	Female	HA	1.8											3 to 6	10	10	10	10	10		10	10	10	10	10		10	10	10	10	10
		Left	Female	Implant	7											>12	10	10	10	10	10		10	10	10	10	10		10	10	10	10	10
		Left	Female	Implant	33											>12
		Left	Male	Implant	7											6 to 9	10	10	10	10	10		10	10	10	10	10		10	10	10	10	10
		Left	Female	No Device	15											Never	10	10	0	10	10		10	10	10	10	10		10	10	10	10	10
		Left	Female	HA	27											>12	10	10	10	10	10		10	10	10	10	5		10	10	10	10	10
		Left	Female	HA	16											0 to 3	8	8	8	10	9		9	8	7	9	6		5	8	8	8	9
		Left	Female	No Device	6
		Left	Female	Implant	16											>12	10	10	10	10	10		10	10	10	10	10		10	10	10	10	10
		Left	Female	HA	16
		Left	Female	Implant	14											>12	10	10	3	10	10		10	10	10	10	10		10	10	10	10	10
		Left	Male	Implant	16											9 to 12	10	10	7	10	10		10	10	10	10	10		10	10	10	10	10
		Left	Female	Implant	18											>12	10	8		10	8		10		10		8		10	10	10	10	10
		Left	Male	Implant	60											>12	5	6	5	7	5		9	7	9	7	8		9	9	9	6	7
		Left	Male	No Device	52
		Left	Female	Implant	17											>12	8	8	8	9	5		10	9	10	10	9		6	10	10	10	10
		Left	Female	HA	31											>12	10	10	8	9	3		10	9	10	10	10		10	10	10	10	10
		Left	Female	No Device	50
		Left	Female	Implant	25											9 to 12	10	10	10	10	10		10	10	10	10	10		10	10	10	10	10
		Left	Female	Implant	11											>12	10	10	10	10	10		10	10	10	10	10		10	10	10	10	10
		Left	Female	Implant	10											>12	10	8	9	9	8		10	10	10	10	10		10	10	10	8	10
		Left	Female	Implant	11											>12	8	7	0	9	4		10	9	10	9	9		7	10	9	3	9
		Left	Female	Implant	13											>12	10	10	8	10	10		10	10	10	10	10		10	10	10	10	10
		Left	Female	Implant	13											>12	10	10	10	10	10		10	10	10	10	10		10	10	10	10	10
		Left	Female	HA	11
		Left	Female	Implant	10											6 to 9	10	10	5	5	10		10	5	10	10	10		10	10	10	10	10
		Left	Male	Implant	7											>12	7	7	7	7	7		10	7	10	8	10		10	10	10	8	8
		Left	Female	Implant	43											>12	10	10	10	10	10		10	10	10	10	10		10	10	10	10	10
		Left	Female	Implant	2											9 to 12	10	10	10	10	5		10	10	10	10	10		10	10	10	10	10
		Left	Male	Implant	14											>12	10	10	10	10	6		10	10	10	10	10		10	10	10	10	10
		Left	Male	Implant	14											9 to 12	8	10	10	9	9		10	9	10	10	10		10	10	10	10	9
		Left	Female	No Device	13
		Left	Female	No Device	24
		Left	Female	Implant	17											6 to 9	10	10	10	10	9		10	10	10	10	10		10	10	10	10	10
		Left	Male	No Device	18											Never	8	10	10	10	5		10	10	10	8	10		10	10	10	5	7
		Left	Female	Implant	13											>12	10	10	10	10	10		3	10	10	10	10		3	10	10	0	10
		Left	Female	Implant	25											>12	9	10	10	10	10		10	8	10	8	8		10	10	5	10	8
		Left	Male	Implant	13											6 to 9		10			8		10	8	8		8		10	10	10	10	8
		Left	Male	HA	3											>12
		Left	Female	No Device	15
		Left	Female	No Device	42
		Left	Male	Implant	13											>12	10	10	4	10	10		10	10	10	10	10		10	10	10	10	10
		Left	Male	HA	20											>12	9	9	9	9	9		9	9	9	9	9		9	9	9	9
		Left	Female	Implant	17											6 to 9	6	7	5	6	4		7	6	7	6	6		6	7	6	5	6
		Left	Male	Implant	13											>12	10	10		10	10		10	10	10	8	8		10	10	10	10	10
		Left	Female	Implant	22											>12	10	10	10	7	10		10	10	8	9	8		10	10	10	10	10
		Left	Male	No Device	14
		Left	Female	Implant	4.5											9 to 12	9	10	10	10	10		10	8	10	10	10		10	10	10	10	10
		Left	Male	Implant	10											9 to 12	5	10	0	10	6		10	3	10	0	10		0	10	10	10	0
		Left	Female	Implant	13											9 to 12	10	10	10	10	9		10	9	9	9	10		10	10	10	9	10
		Left	Female	HA	16											6 to 9	7	6	5	9	9		5	7	6	8	9		7	7	9	9	9
		Left	Male	No Device	45
		Left	Female	Implant	11											>12	9	6	5	6	9		10	6	10	9	8		6	10	10	6	8
		Left	Male	HA	13											>12	8	10	0	10	10		10	10	9	10	10		10	10	10	3	10
		Left	Male	Implant	21											6 to 9	6	6	2	5	7		7	6	7	6	6		10	7	8	5	6
		Left	Male	No Device												Never	0	0	0	0	0		0	0	0	0	0		0	0	0	0	0
		Left	Male	No Device	20											Never	7	6	10	5	7		10	10	10	0	10		7	0	10	6	10
		Left	Female	No Device	16
		Left	Female	Implant	22											6 to 9							10
		Left	Male	Implant	5											>12	10	10	10	10	10		10	10	10	10	10		10	10	10	10	10
